# Supplementary material for: Transcriptional regulations of pollen tube reception are associated with the fertility of the ginger species Zingiber zerumbet and Zingiber corallinum
Source: Front Plant Sci. 2023 May 10;14:1099250. doi: 10.3389/fpls.2023.1099250 (PMC10208065; doi:10.3389/fpls.2023.1099250)
Supplement: Supplementary file 2 [file Table_1.xlsx]

## Sheet: S1 Seed and fruit setting
Table S1. Seed and fruit setting in ZZ and ZC.
Crossing	Fruit setting (%)	Ripening rate (%)	Seed setting (%)
ZC ♂× ZC♀	95.77 (71)	89.55 (67)	60.47±12.79
ZZ ♂× ZC♀	3.07 (521)	2.93 (751)	16.00±11.98
ZZ ♂× ZZ♀	0 (160)	0 (268)	--
ZC ♂× ZZ♀	0 (142)	0 (249)	--
Note:
The number of flowers for data collect is bracketed. Seed setting percentage are shown by mean±SD.
Fruit setting (%) =(the number of young fruits/the number of pollinated flowers)×100%
Ripening rate (%)=(the number of ripe fruits/the number of pollinated flowers)×100%
Seed setting (%) = (The sum of mature seeds in all pollinated flowers/the sum of ovules in all pollinated flowers)×100%

## Sheet: S2 Samples
Table S2. Samples and sequencing data of Zingiber zerumbet (Zz) and Zingiber corallinum (Zc)
Sample	Clean reads	Clean reads(%)	Clean bases	Q30(%)	GC content(%)
Zz_0h1	46390660	0.9776	6.96Gb	91.57	50.05
Zz_0h2	43178096	0.9752	6.48Gb	91.32	49.62
Zz_8h1	40657112	0.9778	6.1Gb	91.47	50.67
Zz_8h2	44432448	0.9771	6.66Gb	91.48	49.52
Zz_10h1	47243948	0.981	7.09Gb	93.79	50.92
Zz_10h2	49077552	0.982	7.36Gb	94.04	50.48
Zz_18h1	50159986	0.9827	7.52Gb	94.16	50.28
Zz_18h2	52449010	0.983	7.87Gb	94.21	50.17
Zz_24h1	50046424	0.9829	7.51Gb	94.21	49.78
Zz_24h2	45404666	0.9819	6.81Gb	94.03	49.83
Zz_48h1	42792912	0.9511	6.42Gb	91.09	49.67
Zz_48h2	42810644	0.9522	6.42Gb	91.15	48.97
Zz_48h3	44146976	0.9487	6.62Gb	91.13	48.95
Zz_72h1	43624814	0.9522	6.54Gb	91.4	49.75
Zz_72h2	44220330	0.9518	6.63Gb	91.55	50.87
Zz_72h3	43746908	0.952	6.56Gb	91.32	49.58
Zc_0h1	39504898	0.9738	5.93Gb	91.42	49.43
Zc_0h2	45827342	0.9727	6.87Gb	91.36	49.34
Zc_6h1	36828730	0.9729	5.52Gb	91.21	49.98
Zc_6h2	40930738	0.972	6.14Gb	91.24	49.82
Zc_8h1	44354850	0.9751	6.65Gb	91.44	50.52
Zc_8h2	35505880	0.9759	5.33Gb	91.58	50.78
Zc_10h1	40601716	0.9879	6.09Gb	93.08	50.18
Zc_10h2	33281498	0.9886	4.99Gb	93.38	50.32
Zc_24h1	44567688	0.9484	6.69Gb	90.53	48.89
Zc_24h2	45074610	0.9521	6.76Gb	90.92	48.79
Zc_24h3	45855286	0.9544	6.88Gb	91.56	48.83
Zc_48h1	45797584	0.9506	6.87Gb	89.98	49.17
Zc_48h2	41971590	0.949	6.3Gb	90.65	48.86
Zc_48h3	51898264	0.9089	7.78Gb	89.61	48.92
Zc_72h1	51642942	0.883	7.75Gb	89.13	49.22
Zc_72h2	50118514	0.8782	7.52Gb	89.41	49.31
Zc_72h3	55033276	0.9125	8.25Gb	89.87	49

## Sheet: S3 DEG summary
Table S3. Summary of the ovary transcriptome and differentially expressed genes (DEG) in ZC and ZZ.
		Zz							Zc
Transcript		303102							345400
Unigene		223745							219484
Annoated Unigene		147,524 (65.93%)							154,056 (70.19%)
mean length (bp)		1377							1553
N50 (bp)		2121							2594
SwissProt annotated Unigene		99741 (44.57%)							108706 (49.52%)
SBS gene (fpkm>0.3)		35796							33832
SBS gene (fpkm>=2)		25881 (11504, 44.45%)*							23701 (13873, 58.53%)*
Differentially expressed SBS gene (DEG)		8h	10h	18h	24h	48h	72h		6h	8h	10h	24h	48h	72h
Fold change vs 0h >=2, padj<0.0001		5580							8627
Up-regulated (or Inf)		298	608	634	563	895	1068		2601	2730	1951	1105	1608	647
Down-regulated (or -Inf)		389	472	499	1513	2420	1937		1711	1620	1109	1055	1598	1081
Total		687	1080	1133	2076	3315	3005		4312	4350	3060	2160	3206	1728
Note: * The bracketed numbers indicate unigenes that are annotated as Arabidopsis homologs.

## Sheet: S4 primers used in qPCR
Table S4. Primers used in this study.
Gene Symbol	Gene Name	Unigene ID	Primer sequences
ZcLRE	LORELEI	Cluster-39943.96103	F-ACATGGCTGATGCACAGTTG
			R-GTGCAAGGGTCCCGTCTATC
ZcFER	FERONIA	Cluster-39943.94003	F-CGGTCGATGCTGGCTTCTAT
			R-TGCTGAACAGTCTGGTTGCT
ZcFER	FERONIA	Cluster-39943.101993	F-CTGCTGGCCCTTACACTCTC
			R-ATGTGAGGTTTAGGACGCCG
ZcANX1	ANXUR 1	Cluster-39943.147125	F-GCCGGAAGTACTCTGGATCG
			R-TGGTGGACGAGAATTGGGTG
ZcACA9	Autoinhibited Ca2+-ATPASE 9	Cluster-39943.71226	F-GAATTGGCTCACGTGCGTTT
			R-AGGTGTCAAGGTACGCATGG
ZcGPD2	6-phosphogluconate dehydrogenase, decarboxylating 2	Cluster-39943.85437	F-TGGAAAGGCGGGTGCATTAT
			R-AAGCAGATTGGCGATCCAGT
ZzLRE	LORELEI	Cluster-6389.56730	F-TCTCAGATGATGCGTCGGTG
			R-ACATTGATCGGCCGGATACC
ZzLRE	LORELEI	Cluster-6389.105641	F-GGCCCTTGCACTGGTTAGTA
			R-CTGCTGCTTCGAGCTTCATT
ZzFER	FERONIA	Cluster-6389.117126	F-ATCTCCGGATGAAGGGCAAC
			R-TTATTGCTTGGAGTGGCGGT
ZzFER	FERONIA	Cluster-6389.111075	F-CACCATCTATCACCCCACGG
			R-CGCCACTTTTCATTTGCGGA
ZzFER	FERONIA	Cluster-6389.116280	F-GACACGGGATCGAAGTTTGC
			R-GTGTACGGCGAGGTGAAGAT
ZzANX1	ANXUR 1	Cluster-6389.104551	F-GCCGGAAGTACTCTGGATCG
			R-TGGTGGACGAGAATTGGGTG
ZzANX2	ANXUR 2	Cluster-6389.52620	F-TTGGGGTGGTTCTGTTCGAG
			R-CTTCGAGATGGGGATCGACG
ZzACA9	Autoinhibited Ca2+-ATPASE 9	Cluster-6389.96501	F-GGCTCTTCCGGTGTCATCTC
			R-ATGCGGGATGTCGAAACAGT
ZzGPD2	6-phosphogluconate dehydrogenase, decarboxylating 2	Cluster-6389.95347	F-ATTCGGTATGGAAAGCCCCA
			R-CTACAGGAGGGAAAGTGTGC

## Sheet: S5.pollen tube growth 
Table S5. Selected genes involving in pollen tube growth
ZZ
Unigene ID	Arabidopsis homolog (SWSS-Prot accs.)	Log2(FoldChange relative to 0HAP)
		8 HAP	10 HAP	18 HAP	24 HAP	48 HAP	72 HAP
Cluster-6389.108630	F4HWE6|SEC5B_ARATH	-0.55507	-0.070841	-0.071661	-0.19293	-0.096445	-0.1965
Cluster-6389.132371	F4HWE6|SEC5B_ARATH	-0.41703	-0.12111	-0.11674	-0.20996	-0.17527	-0.24178
Cluster-6389.114794	F4JHH5|SC15B_ARATH	-0.15853	-0.23712	-0.20465	-0.3746	-0.88601	-0.27788
Cluster-6389.111013	F4K687|NMNAT_ARATH	-0.32017	-0.26016	0.007238	-0.048599	0.30638	-0.095956
Cluster-6389.73493	F4K687|NMNAT_ARATH	-0.51548	-0.85623	-0.35493	-0.42435	0.21394	-0.071504
Cluster-6389.163935	O64791|SY124_ARATH	0.49589	0.36272	0.43136	0.31877	0.20632	0.34105
Cluster-6389.163936	O64791|SY124_ARATH	0.96561	1.0114	0.49036	0.60224	0.30496	0.73829
Cluster-6389.113436	O80763|NRX1_ARATH	1.0995	0.6439	0.067418	0.69756	-0.2669	0.35562
Cluster-6389.117556	O80763|NRX1_ARATH	0.11514	-0.066731	0.27833	0.023993	0.37859	0.51394
Cluster-6389.117557	O80763|NRX1_ARATH	0.26512	-0.35643	0.074744	-0.31881	-0.17048	0.33705
Cluster-6389.118166	O80763|NRX1_ARATH	-0.055325	0.12575	0.22759	-1.4438	-2.0334	-0.70877
Cluster-6389.121804	O80763|NRX1_ARATH	1.0171	0.78046	0.67308	0.56777	0.83806	1.3125
Cluster-6389.135124	O80763|NRX1_ARATH	0.95923	-0.2261	0.59531	0.91491	0.5419	1.6622
Cluster-6389.74149	O80763|NRX1_ARATH	3.2058	2.1723	2.6122	1.8355	3.1124	2.4481
Cluster-6389.93040	O80763|NRX1_ARATH	0.41725	0.35362	0.56985	0.29888	-0.23286	0.48615
Cluster-6389.126744	O81445|CNBL1_ARATH	0.29249	-0.25419	-0.078076	-0.14284	-0.44266	-0.022727
Cluster-6389.135781	O81445|CNBL1_ARATH	-0.41175	-0.4606	-0.27623	-0.3945	-0.44992	-0.60728
Cluster-6389.66268	P47999|CYSKP_ARATH	-0.053898	-0.096685	-0.43893	-0.49362	-0.31437	-0.1394
Cluster-6389.103296	P51418|R18A2_ARATH	0.055291	0.25305	0.42003	0.72796	0.56417	-0.31732
Cluster-6389.103297	P51418|R18A2_ARATH	-0.026663	0.0035354	-0.034208	0.31803	0.38759	-0.35801
Cluster-6389.106398	P51418|R18A2_ARATH	-0.15489	-0.33082	-0.37619	0.20032	0.50531	-0.47305
Cluster-6389.107638	P51418|R18A2_ARATH	0.095914	0.10638	-0.16324	0.49225	0.96931	0.0050338
Cluster-6389.101023	P54609|CD48A_ARATH	-0.64729	-0.5627	-0.26983	-0.2347	-0.32913	-0.021472
Cluster-6389.98227	Q0WV13|GAUTD_ARATH	-0.47185	-0.6949	-0.51435	-0.43396	-1.1695	-0.53748
Cluster-6389.98236	Q0WV13|GAUTD_ARATH	-0.91178	0.11086	-0.59257	-0.61176	-0.79404	-1.0605
Cluster-24015.0	Q1PFB9|AGC17_ARATH	-1.6176	-0.16234	-1.0893	-1.986	-1.187	-3.1555
Cluster-6389.101544	Q38919|RAC4_ARATH	-0.20615	-0.1022	-0.3808	-0.29171	-0.42216	-1.2374
Cluster-6389.109991	Q38919|RAC4_ARATH	-0.29357	-0.58002	-0.96672	-0.82478	-1.1277	-1.2996
Cluster-6389.109993	Q38919|RAC4_ARATH	-0.39504	-0.46136	-0.33543	-0.83794	-0.61725	-0.6683
Cluster-6389.109995	Q38919|RAC4_ARATH	-0.8764	-0.39475	-0.43302	-0.51913	-1.0888	-0.84812
Cluster-6389.110481	Q38919|RAC4_ARATH	-1.0919	-0.73498	-0.87808	-0.55241	-0.59	-0.65639
Cluster-6389.89128	Q38919|RAC4_ARATH	0.63122	0.20511	0.37561	0.2923	-0.47059	0.048432
Cluster-6389.101173	Q38937|RAC5_ARATH	0.4572	0.10548	0.12001	0.4818	-0.37468	0.083108
Cluster-6389.102001	Q38937|RAC5_ARATH	0.083647	-0.29757	0.3489	0.16482	0.024026	0.40591
Cluster-6389.109990	Q38937|RAC5_ARATH	-0.4026	-0.69749	-0.54966	-0.26343	-0.36472	0.083622
Cluster-6389.113306	Q38937|RAC5_ARATH	-0.66136	-0.5916	-0.37216	-0.34745	-0.13283	0.22465
Cluster-6389.60282	Q38937|RAC5_ARATH	-0.0060103	0.081079	0.11778	-0.15396	0.25593	-0.21589
Cluster-6389.89129	Q38937|RAC5_ARATH	0.28091	-0.15848	0.22004	0.28197	-0.010572	0.20167
Cluster-6389.82385	Q56WM6|ROGFE_ARATH	-0.25306	-0.10385	0.1787	0.12679	0.13423	0.083459
Cluster-6389.380	Q6NME6|RLF19_ARATH	-0.44305	-1.0797	-Inf	-Inf	-Inf	-Inf
Cluster-6389.52486	Q8GZB4|PLA2B_ARATH	-0.33876	-0.18557	-0.55775	-0.51236	-0.11111	-0.88686
Cluster-6389.120606	Q8RXF8|MIRO1_ARATH	-0.090522	-0.056224	0.12319	0.1137	0.031969	-0.024729
Cluster-6389.149726	Q8RXF8|MIRO1_ARATH	0.12776	0.40301	-0.11424	-0.23561	0.40537	-0.99505
Cluster-6389.100710	Q8S4Y1|THIC1_ARATH	0.098298	-0.01788	-0.0677	0.25724	0.38231	0.19692
Cluster-6389.100711	Q8S4Y1|THIC1_ARATH	-0.06634	-0.09771	-0.1638	0.2089	0.30163	-0.15966
Cluster-6389.100712	Q8S4Y1|THIC1_ARATH	0.056781	0.080856	-0.14563	0.24143	0.33778	0.23707
Cluster-6389.114568	Q8S4Y1|THIC1_ARATH	0.25375	0.10286	0.078183	-0.17038	0.035471	0.42778
Cluster-6389.114571	Q8S4Y1|THIC1_ARATH	0.57844	0.32659	0.16343	-0.24207	-0.359	0.036379
Cluster-6389.123968	Q8S4Y1|THIC1_ARATH	-0.29595	-0.3655	0.046125	-0.088768	-0.37988	0.25112
Cluster-6389.133261	Q93YU5|SEC8_ARATH	-0.61965	-0.32457	-0.33569	-0.26502	-0.27907	-0.23981
Cluster-6389.75176	Q93ZY2|ROGF1_ARATH	0.13203	0.43114	0.72841	0.24238	-0.19545	-0.51261
Cluster-6389.75179	Q93ZY2|ROGF1_ARATH	-0.46649	0.099321	0.10628	-0.40166	-0.80569	-1.2773
Cluster-6389.75915	Q93ZY2|ROGF1_ARATH	-0.1161	-0.0085953	0.50636	0.50502	-0.092779	0.46153
Cluster-6389.75917	Q93ZY2|ROGF1_ARATH	-0.23935	-0.54887	0.046787	-0.18916	-0.31595	0.23929
Cluster-6389.109588	Q94AI6|SEC6_ARATH	-0.52228	-0.55592	-0.36091	-0.23611	-0.57277	-0.67406
Cluster-6389.102105	Q94KD3|VP52A_ARATH	-0.48104	-0.48764	-0.42615	-0.41679	-0.22426	-0.4972
Cluster-6389.147613	Q9AV97|KDSA1_ARATH	-0.93558	-0.68641	-0.6174	-0.34278	0.10148	-0.22611
Cluster-6389.45382	Q9C920|KDSB_ARATH	0.025541	0.088039	0.16249	-0.018895	0.19318	-0.10919
Cluster-6389.88368	Q9C9X3|ANXD5_ARATH	0.36217	0.44703	0.17352	-0.26396	-0.22709	-0.26656
Cluster-6389.123404	Q9FKI0|FIMB5_ARATH	-1.1727	-1.2306	-1.0588	-1.8538	-1.4747	-1.7309
Cluster-6389.150509	Q9FKI0|FIMB5_ARATH	-1.2926	-0.63776	-0.64681	-1.6894	-1.0538	-1.8564
Cluster-6389.159047	Q9FKI0|FIMB5_ARATH	0.59948	-0.002588	0.64847	-0.15086	0.02132	-0.35242
Cluster-6389.134877	Q9FMJ0|P4KB1_ARATH	-0.33343	-0.42477	-0.10677	-0.16823	-0.51875	-0.33597
Cluster-6389.141090	Q9FMJ0|P4KB1_ARATH	-0.062803	-0.1478	-0.032492	-0.0021737	-0.1173	-0.18312
Cluster-6389.145578	Q9FMJ0|P4KB1_ARATH	-0.51754	0.11151	0.44918	0.1645	-0.067968	-0.31109
Cluster-6389.114779	Q9LEQ3|CNG18_ARATH	-0.49708	-0.77182	-0.26187	-0.41485	1.205	-0.82412
Cluster-6389.115679	Q9LT10|CXE18_ARATH	0.38987	-0.016072	0.093084	0.41578	0.25391	0.68948
Cluster-6389.24743	Q9LTB8|CNBL9_ARATH	0.41056	-0.41052	-0.93792	0.17388	0.5236	0.36985
Cluster-6389.95940	Q9LVK9|ALA7_ARATH	-0.55715	-0.34568	0.055689	-0.15619	-0.72589	-0.57485
Cluster-6389.121190	Q9LXX6|SC15A_ARATH	0.4504	-0.066079	0.28902	0.012628	-0.58617	0.16892
Cluster-6389.62484	Q9M0Y9|RIC10_ARATH	1.3898	0.50771	0.48484	1.2496	1.3077	1.511
Cluster-6389.88206	Q9M1K3|SIP21_ARATH	-0.30222	-0.19615	-0.34698	-1.1417	-1.0317	0.16406
Cluster-6389.136255	Q9M1L7|PRK3_ARATH	0.2469	0.37962	0.1238	-0.4088	-0.9508	-0.52885
Cluster-6389.139335	Q9M1L7|PRK3_ARATH	-0.23057	0.49572	0.11985	-1.1106	-1.0881	-1.4319
Cluster-6389.154265	Q9M1L7|PRK3_ARATH	0.022457	-0.18542	-0.30766	-0.38221	-0.38332	-0.27142
Cluster-6389.111078	Q9M2J9|BET11_ARATH	0.085461	-0.52583	-0.33223	-0.81955	-1.2446	-0.73681
Cluster-6389.72806	Q9M2J9|BET11_ARATH	0.0089219	-0.073361	-0.048189	0.075257	0.098346	0.065032
Cluster-6389.88813	Q9M9W3|PP19_ARATH	-0.61109	0.020631	-0.54575	-0.89177	-0.54753	-0.69218
Cluster-6389.94027	Q9M9W3|PP19_ARATH	-0.61135	0.33667	-0.19165	-1.0162	-0.23745	-0.61548
Cluster-6389.100688	Q9MAT6|HMG15_ARATH	0.2186	0.13766	0.22	0.29439	0.45498	0.54452
Cluster-6389.126144	Q9MAT6|HMG15_ARATH	0.36687	-0.14857	0.024155	0.34841	0.60121	0.028239
Cluster-6389.130567	Q9MAT6|HMG15_ARATH	0.1465	-0.24966	0.12746	0.22343	0.076202	0.099523
Cluster-6389.119783	Q9MAU3|TAF6_ARATH	0.11029	0.17265	0.15598	-0.21605	-0.37733	-0.11103
Cluster-6389.127684	Q9MAU3|TAF6_ARATH	-0.08554	-0.024602	-0.012349	0.0043552	-0.56419	-0.21369
Cluster-6389.133805	Q9MAU3|TAF6_ARATH	0.53743	0.2477	0.53115	0.50832	0.34004	0.56582
Cluster-6389.114895	Q9SA65|CAP4_ARATH	-0.19694	0.49437	0.11835	0.17413	-0.019334	0.24755
Cluster-6389.113437	Q9SEH3|RAD2C_ARATH	-0.507	-0.2634	-0.24239	-0.5547	0.021832	-0.20122
Cluster-6389.124204	Q9SMV6|XPO1A_ARATH	-0.3965	-0.15573	-0.18242	-0.041861	-0.17376	-0.49476
Cluster-6389.124205	Q9SMV6|XPO1A_ARATH	-0.13104	0.035817	0.047166	0.14637	-0.26015	-0.26494
Cluster-6389.128071	Q9SMV6|XPO1A_ARATH	0.0013072	0.17777	0.28816	0.46385	0.82385	-0.15377
Cluster-6389.104551	Q9SR05|ANX1_ARATH	-0.5815	-1.1666	-1.4603	-1.7436	-4.3064	-2.9849
Cluster-6389.65754	Q9SR96|DNJ63_ARATH	0.010072	-1.8509	-0.23084	0.093358	1.9875	0.14817
Cluster-6389.74893	Q9SR96|DNJ63_ARATH	-0.55982	-1.5909	-0.35005	-0.28127	1.8673	0.26496
Cluster-6389.61957	Q9T020|Y4391_ARATH	-0.54506	-0.76616	-0.8261	-1.4526	-2.0961	-1.8218
Cluster-6389.105380	Q9XIP8|CDI_ARATH	-1.4077	-0.84066	-1.1163	-1.1266	-1.2401	-1.497
Cluster-6389.110905	Q9XIP8|CDI_ARATH	-0.9073	0.51931	-0.56625	-0.54658	-2.624	-2.8014
ZC
Cluster-39943.121116	F4HWE6|SEC5B_ARATH	-0.31891	-0.21236	-0.14375	-0.29111	-0.52242	-0.39637
Cluster-39943.94903	F4HWE6|SEC5B_ARATH	-0.76855	-0.79852	-0.53408	-0.036283	-0.076702	0.041781
Cluster-39943.81377	F4JHH5|SC15B_ARATH	0.018254	0.10172	0.16686	-0.34091	-0.26374	-0.12628
Cluster-39943.106223	F4K687|NMNAT_ARATH	0.12367	0.003629	0.12918	-0.35642	-0.35966	-0.10003
Cluster-39943.132931	O80763|NRX1_ARATH	0.71169	1.219	1.4223	-0.044747	-0.094604	0.53606
Cluster-39943.58216	O80763|NRX1_ARATH	0.29466	0.58444	0.94334	0.27973	0.64981	0.031813
Cluster-39943.122054	O81445|CNBL1_ARATH	-0.59303	-0.81491	-0.6243	-0.87241	-0.90445	-0.49189
Cluster-39943.38132	P47999|CYSKP_ARATH	0.61804	0.57375	0.57509	0.2209	0.18982	0.14038
Cluster-39943.68807	P47999|CYSKP_ARATH	-0.27931	-0.25643	-0.060231	0.32727	0.46497	0.22325
Cluster-39943.82185	P51418|R18A2_ARATH	-0.070549	-0.27658	0.51827	1.4726	1.5056	0.46022
Cluster-39943.97771	P51418|R18A2_ARATH	-0.043558	-0.25385	0.27993	0.90651	1.116	0.30531
Cluster-39943.109470	Q0WV13|GAUTD_ARATH	-0.13556	0.20944	-0.18693	0.009976	-0.12632	-0.39936
Cluster-39943.36527	Q0WV13|GAUTD_ARATH	-0.10845	-0.114	0.11267	0.7266	0.60072	0.30721
Cluster-39943.53570	Q0WV13|GAUTD_ARATH	-0.47183	0.13994	-0.3277	-0.24318	-0.63691	-0.33918
Cluster-39943.82319	Q0WV13|GAUTD_ARATH	0.28758	0.70451	0.2929	0.25173	0.14817	0.080787
Cluster-39943.110147	Q1PFB9|AGC17_ARATH	1.6071	1.1431	1.4484	0.84221	0.5274	0.4349
Cluster-39943.79088	Q1PFB9|AGC17_ARATH	0.61066	0.61167	0.014366	-0.95031	-1.2104	-0.62513
Cluster-39943.110972	Q38919|RAC4_ARATH	-0.89457	-0.87311	-0.19764	-0.17621	-0.099083	-0.088848
Cluster-39943.77101	Q38919|RAC4_ARATH	-0.48323	-0.90797	-0.36611	-0.59959	-0.45578	-0.64057
Cluster-39943.115745	Q38937|RAC5_ARATH	-0.12988	-0.38513	-0.56337	-0.098698	-0.23802	0.33649
Cluster-39943.62451	Q38937|RAC5_ARATH	-0.022676	0.35121	0.18155	0.59724	0.37547	-0.31098
Cluster-39943.77102	Q38937|RAC5_ARATH	-0.95188	-0.93882	-0.86368	-0.50241	-0.58526	-0.3966
Cluster-39943.95566	Q38937|RAC5_ARATH	-0.36403	-0.41372	-0.13728	-0.41466	-0.54641	-0.70238
Cluster-39943.112101	Q39016|CDPKB_ARATH	0.23892	0.64022	0.38086	0.060523	-0.089999	-0.13826
Cluster-39943.112102	Q39016|CDPKB_ARATH	-0.10016	0.106	0.26213	0.056962	0.20014	0.28069
Cluster-39943.134834	Q3B724|CALS5_ARATH	0.34749	0.6667	0.18301	-0.38442	-0.47262	-0.33215
Cluster-39943.104021	Q3E9C0|CDPKY_ARATH	1.1328	1.7422	1.3684	1.0587	0.41274	0.49547
Cluster-39943.87788	Q3E9C0|CDPKY_ARATH	-0.75117	-0.19226	-0.025061	-0.34217	-0.5675	-0.58381
Cluster-39943.98901	Q3E9C0|CDPKY_ARATH	0.0087449	-0.01967	-0.44299	-0.43444	-0.98882	-0.77525
Cluster-39943.53461	Q43725|CYSKM_ARATH	0.42653	0.5045	0.62676	0.59641	0.7178	0.58905
Cluster-39943.135905	Q56WM6|ROGFE_ARATH	-0.57208	-1.3113	0.19361	0.95302	0.58224	0.68113
Cluster-39943.54808	Q56WM6|ROGFE_ARATH	0.16037	0.36288	0.51172	0.40279	0.77997	0.65046
Cluster-39943.106272	Q8RXF8|MIRO1_ARATH	0.037594	-0.25942	0.42921	0.41162	0.64127	0.33028
Cluster-39943.71759	Q8RXF8|MIRO1_ARATH	0.18259	0.22567	0.26695	0.90506	0.87175	0.60765
Cluster-39943.109016	Q8S4Y1|THIC1_ARATH	-0.68545	-0.64609	-0.9641	-0.42318	-0.47019	-0.39441
Cluster-39943.109017	Q8S4Y1|THIC1_ARATH	0.085143	0.27683	-0.040753	-0.11635	-0.3228	-0.0069447
Cluster-39943.81831	Q8S4Y1|THIC1_ARATH	-0.36826	-0.51578	-0.06244	0.030041	-0.039596	-0.084841
Cluster-39943.93964	Q8S4Y1|THIC1_ARATH	-0.85751	-1.0084	-1.0555	-0.65343	-0.77013	-0.67025
Cluster-39943.122361	Q93YU5|SEC8_ARATH	-0.17112	0.12569	0.20135	0.22163	0.21849	-0.06327
Cluster-39943.103831	Q93ZY2|ROGF1_ARATH	-0.82729	-1.7942	-0.46704	-0.68107	-0.47401	-0.17107
Cluster-39943.62761	Q93ZY2|ROGF1_ARATH	-0.50554	0.29351	-0.27405	0.19712	-0.018371	-0.085721
Cluster-39943.96015	Q93ZY2|ROGF1_ARATH	-0.049617	-0.65794	0.29149	0.38783	0.064275	-0.16379
Cluster-39943.91435	Q94AI6|SEC6_ARATH	-0.43042	-0.31467	-0.11368	0.0060852	0.048783	-0.17506
Cluster-39943.70125	Q94KD3|VP52A_ARATH	-0.37555	-0.45823	-0.80934	-0.12792	-0.10515	0.41662
Cluster-39943.70960	Q94KD3|VP52A_ARATH	-0.54006	-0.26376	-0.33949	-0.031907	-0.15779	-0.33072
Cluster-39943.35599	Q9C920|KDSB_ARATH	-0.06385	0.11469	0.37787	0.48395	0.29129	0.21313
Cluster-39943.103885	Q9C9X3|ANXD5_ARATH	1.0431	1.0234	0.68293	0.011866	-0.097423	0.048167
Cluster-39943.116657	Q9C9X3|ANXD5_ARATH	0.9255	1.0017	0.66053	0.17941	0.11287	0.16412
Cluster-39943.97570	Q9C9X3|ANXD5_ARATH	0.60032	0.037695	0.46113	0.51824	0.20627	0.13915
Cluster-39943.137733	Q9FFD5|RIC4_ARATH	-0.18258	-0.44331	1.1984	1.2305	1.6069	1.3377
Cluster-39943.106103	Q9FMJ0|P4KB1_ARATH	-0.37243	-0.37705	-0.084245	0.054732	-0.076249	0.035229
Cluster-39943.116602	Q9FMJ0|P4KB1_ARATH	0.86147	0.79177	0.28408	-0.17736	0.0048413	-0.37286
Cluster-39943.58818	Q9FMJ0|P4KB1_ARATH	-0.20157	-0.2244	-0.33556	-0.32926	-0.37799	-0.18366
Cluster-39943.67492	Q9FMJ0|P4KB1_ARATH	-0.57973	-0.15175	0.11059	0.21809	0.08302	-0.088908
Cluster-39943.96451	Q9FR44|PEAM1_ARATH	-2.4867	-3.1645	-1.6176	0.89547	-0.31726	0.64481
Cluster-39943.70387	Q9LEQ3|CNG18_ARATH	-0.21144	-2.062	-1.5437	-0.56275	-0.089281	-1.2681
Cluster-39943.98832	Q9LJY0|PRK4_ARATH	2.2269	2.457	1.5926	0.84479	0.34345	-0.72647
Cluster-39943.87136	Q9LT10|CXE18_ARATH	-1.3299	-1.3697	-1.1363	-0.73026	-0.86049	-0.51631
Cluster-39943.81974	Q9LVK9|ALA7_ARATH	1.3724	1.1595	1.1632	0.37436	0.17706	-0.1278
Cluster-39943.86316	Q9LVK9|ALA7_ARATH	1.9241	1.5164	1.4479	1.0654	0.88964	0.88014
Cluster-39943.64131	Q9LXX6|SC15A_ARATH	1.3185	0.74957	1.1739	0.31275	0.036879	0.039259
Cluster-39943.121543	Q9M1K3|SIP21_ARATH	0.52971	1.1804	0.27962	-0.65605	-0.65505	-0.38399
Cluster-39943.137109	Q9M1L7|PRK3_ARATH	-0.3922	-0.86734	-0.093436	0.51177	1.2544	0.31966
Cluster-39943.118515	Q9M2J9|BET11_ARATH	-0.0092894	-0.22836	0.1294	0.060429	0.21364	-0.08535
Cluster-39943.87074	Q9M2J9|BET11_ARATH	-0.032746	-0.19204	-0.062608	-0.70121	-0.79499	-1.1058
Cluster-39943.87502	Q9M2J9|BET11_ARATH	-0.32295	-0.42547	-0.17946	-0.29289	-0.31676	-0.43775
Cluster-39943.114642	Q9M9W3|PP19_ARATH	0.85855	1.0677	0.68127	0.18423	-0.094778	-0.13476
Cluster-39943.40359	Q9MAT6|HMG15_ARATH	-0.28997	-0.81033	0.17729	1.0421	0.76113	0.50207
Cluster-39943.65564	Q9MAT6|HMG15_ARATH	-0.537	-1.3592	-0.73855	0.289	0.42824	0.52079
Cluster-39943.65566	Q9MAT6|HMG15_ARATH	-0.35717	-1.0884	-0.31569	0.31097	0.38185	0.34627
Cluster-39943.68415	Q9MAT6|HMG15_ARATH	0.089753	-0.011928	0.024445	0.21221	0.086397	0.22777
Cluster-39943.124415	Q9MAU3|TAF6_ARATH	0.30221	0.098827	0.72411	0.43608	0.50351	0.76477
Cluster-39943.70084	Q9MAU3|TAF6_ARATH	0.075682	-0.12495	0.058054	0.20439	0.21821	0.2277
Cluster-39943.13947	Q9SA65|CAP4_ARATH	-0.99251	-1.2238	-0.50178	-1.227	-1.4047	-0.89431
Cluster-39943.78274	Q9SEH3|RAD2C_ARATH	1.0745	1.1438	0.34378	0.40409	0.38173	-0.60641
Cluster-39943.96206	Q9SFU6|CALS9_ARATH	-0.21835	-0.49031	-0.4233	0.012464	-0.085895	-0.073346
Cluster-39943.125064	Q9SMV6|XPO1A_ARATH	1.4183	0.70742	0.84701	1.1566	1.2046	0.58736
Cluster-39943.60937	Q9SMV6|XPO1A_ARATH	0.13436	-0.29201	0.26665	0.45782	0.5259	0.0029188
Cluster-39943.60939	Q9SMV6|XPO1A_ARATH	0.27215	-0.31215	0.48781	0.61559	0.64547	0.28131
Cluster-39943.128223	Q9SR05|ANX1_ARATH	0.34402	0.33409	0.391	-0.11442	-0.05934	-0.20866
Cluster-39943.147126	Q9SR05|ANX1_ARATH	-0.93658	-0.40803	0.19339	0.50497	0.27108	0.33223
Cluster-39943.42390	Q9SR96|DNJ63_ARATH	0.35311	-0.73207	-1.5286	0.0087838	0.88841	-0.83513
Cluster-39943.134431	Q9SVY1|ZWIP2_ARATH	-0.59108	-0.45782	0.22683	-0.061098	0.082351	0.14586
Cluster-39943.46440	Q9T020|Y4391_ARATH	-0.93765	-0.50184	-0.69798	-0.54338	-1.2264	-0.17944
Cluster-39943.88051	Q9XIP8|CDI_ARATH	0.35857	0.62002	0.42429	-0.07343	-0.26038	-0.73613

## Sheet: S6.tube guidance
Table S6. Pollen tube guidance associated SBS genes (Yellow highlights the DEGs)
ZZ
Unigene ID	Arabidopsis homolog (SWSS-Prot accs.)	Log2(FoldChange relative to 0HAP)
		8 HAP	10 HAP	18 HAP	24 HAP	48 HAP	72 HAP
Cluster-6389.105641	B3GS44|LRE_ARATH	-0.95595	-0.52889	-1.0543	-1.2051	-0.83056	-1.0803
Cluster-6389.108378	B3GS44|LRE_ARATH	-0.71184	0.012253	-0.39762	-0.46402	-0.16132	-0.75695
Cluster-6389.56730	B3GS44|LRE_ARATH	-0.98285	0.051015	-0.46604	-1.8341	-1.5158	-1.9055
Cluster-6389.131352	B6SFA4|MAA3_ARATH	0.11842	0.1893	0.054048	0.27228	-0.05975	-0.13445
Cluster-6389.106895	C0LGU7|Y5458_ARATH	0.37197	0.28572	0.42678	0.40329	0.085477	0.62462
Cluster-6389.160577	F4HVJ3|POD1_ARATH	-0.22784	-0.61636	-0.1973	0.027312	-0.7892	-0.22356
Cluster-6389.113767	O23676|MGN_ARATH	0.69349	0.41558	0.46854	0.45694	0.62552	0.33287
Cluster-6389.113436	O80763|NRX1_ARATH	1.0995	0.6439	0.067418	0.69756	-0.2669	0.35562
Cluster-6389.117556	O80763|NRX1_ARATH	0.11514	-0.066731	0.27833	0.023993	0.37859	0.51394
Cluster-6389.117557	O80763|NRX1_ARATH	0.26512	-0.35643	0.074744	-0.31881	-0.17048	0.33705
Cluster-6389.118166	O80763|NRX1_ARATH	-0.055325	0.12575	0.22759	-1.4438	-2.0334	-0.70877
Cluster-6389.121804	O80763|NRX1_ARATH	1.0171	0.78046	0.67308	0.56777	0.83806	1.3125
Cluster-6389.135124	O80763|NRX1_ARATH	0.95923	-0.2261	0.59531	0.91491	0.5419	1.6622
Cluster-6389.74149	O80763|NRX1_ARATH	3.2058	2.1723	2.6122	1.8355	3.1124	2.4481
Cluster-6389.93040	O80763|NRX1_ARATH	0.41725	0.35362	0.56985	0.29888	-0.23286	0.48615
Cluster-6389.93698	Q39023|MPK3_ARATH	1.0473	0.26213	0.76968	1.7111	-0.15893	1.4312
Cluster-6389.93699	Q39023|MPK3_ARATH	0.35341	0.18955	0.28878	-0.8761	-0.77307	-0.35526
Cluster-6389.108323	Q39026|MPK6_ARATH	0.23476	0.15277	0.095138	0.047599	0.12243	0.23506
Cluster-6389.137561	Q39026|MPK6_ARATH	0.37212	0.28703	0.20515	-0.045645	0.17355	0.064952
Cluster-6389.146156	Q39026|MPK6_ARATH	-0.83798	0.27343	-0.2169	-1.8961	-0.34882	-1.0524
Cluster-6389.153670	Q680Q4|SIZ1_ARATH	-0.16268	-0.28417	0.021519	-0.40367	-0.5238	-0.039633
Cluster-6389.153677	Q680Q4|SIZ1_ARATH	0.43743	0.07886	0.51859	0.16311	-0.12073	0.4188
Cluster-6389.153679	Q680Q4|SIZ1_ARATH	0.34772	-0.28274	0.17638	0.097741	-0.078524	0.44645
Cluster-6389.105872	Q9FLT2|IPMKB_ARATH	-0.47614	-0.21439	-0.37753	-1.1098	-1.574	-1.4893
Cluster-6389.136255	Q9M1L7|PRK3_ARATH	0.2469	0.37962	0.1238	-0.4088	-0.9508	-0.52885
Cluster-6389.139335	Q9M1L7|PRK3_ARATH	-0.23057	0.49572	0.11985	-1.1106	-1.0881	-1.4319
Cluster-6389.154265	Q9M1L7|PRK3_ARATH	0.022457	-0.18542	-0.30766	-0.38221	-0.38332	-0.27142
ZC
Cluster-39943.53700	B3GS44|LRE_ARATH	0.26915	0.16372	0.28785	0.20755	0.14914	-0.075622
Cluster-39943.96103	B3GS44|LRE_ARATH	0.12231	1.4851	0.077094	0.89526	0.14814	-0.074636
Cluster-39943.88773	B6SFA4|MAA3_ARATH	0.56647	0.70425	1.0084	0.99509	0.92341	0.34206
Cluster-39943.103536	O23676|MGN_ARATH	0.28604	0.32326	0.50758	0.33292	0.47714	0.16999
Cluster-39943.132931	O80763|NRX1_ARATH	0.71169	1.219	1.4223	-0.044747	-0.094604	0.53606
Cluster-39943.58216	O80763|NRX1_ARATH	0.29466	0.58444	0.94334	0.27973	0.64981	0.031813
Cluster-39943.71484	Q39023|MPK3_ARATH	-0.57478	0.33016	-0.93466	-0.57961	-0.95676	-0.73121
Cluster-39943.89036	Q39023|MPK3_ARATH	0.36516	0.94276	0.5848	-0.66467	-1.0122	-0.63364
Cluster-39943.101002	Q39026|MPK6_ARATH	1.2574	0.94848	0.94108	0.27273	0.22473	0.22054
Cluster-39943.65629	Q39026|MPK6_ARATH	-0.16196	-0.024358	0.20807	-0.016461	0.13969	0.14659
Cluster-39943.113096	Q680Q4|SIZ1_ARATH	-0.36159	-0.41421	-0.44771	-0.46068	-0.5805	-0.22317
Cluster-39943.116381	Q680Q4|SIZ1_ARATH	-0.32102	-0.51076	-0.34653	-0.22053	-0.16864	-0.051837
Cluster-39943.77414	Q680Q4|SIZ1_ARATH	0.25576	0.56818	-0.13176	-0.5867	-0.5228	-0.42359
Cluster-39943.91046	Q680Q4|SIZ1_ARATH	-0.2354	-0.28273	-0.59187	-0.46492	-0.43964	-0.42017
Cluster-39943.88283	Q9FLT2|IPMKB_ARATH	0.92838	0.89571	0.95552	0.25147	0.074611	-0.041278
Cluster-39943.91890	Q9FLT2|IPMKB_ARATH	0.70322	0.94958	0.78961	0.12654	-0.050978	-0.044824
Cluster-39943.96451	Q9FR44|PEAM1_ARATH	1.0853e-13	8.7083e-18	8.0105e-08	0.44857	0.66203	2.7781e-06
Cluster-39943.137109	Q9M1L7|PRK3_ARATH	-0.3922	-0.86734	-0.093436	0.51177	1.2544	0.31966
Cluster-39943.67694	C0LGU0|PRK1_ARATH	0.4891	-0.029619	0.18973	1.3765	1.2374	0.77252
Cluster-39943.98832	Q9LJY0|PRK4_ARATH	2.2269	2.457	1.5926	0.84479	0.34345	-0.72647

## Sheet: S7. tube reception 
Table S7. Unigenes involving in pollen tube guidance
ZZ
Unigene ID	Arabidopsis homolog (SWSS-Prot accs.)	Log2(FoldChange relative to 0HAP)
		8 HAP	10 HAP	18 HAP	24 HAP	48 HAP	72 HAP
Cluster-6389.101417	Q9SCZ4|FERON_ARATH	-0.5558	-0.5512	-0.43249	-1.0274	-1.973	-1.0095
Cluster-6389.103467	Q9SYB5|OST3B_ARATH	0.78482	0.60632	0.42446	0.4203	1.251	0.67949
Cluster-6389.105224	Q9SCZ4|FERON_ARATH	-0.027646	-0.17616	-0.094467	-0.24075	-1.2096	-0.10034
Cluster-6389.105641	B3GS44|LRE_ARATH	-0.95595	-0.52889	-1.0543	-1.2051	-0.83056	-1.0803
Cluster-6389.108378	B3GS44|LRE_ARATH	-0.71184	0.012253	-0.39762	-0.46402	-0.16132	-0.75695
Cluster-6389.109845	Q9SCZ4|FERON_ARATH	-0.44866	0.42997	0.1756	-0.73792	-3.1976	-2.4098
Cluster-6389.111141	Q9SYB5|OST3B_ARATH	0.37981	0.26339	-0.059496	0.2464	0.076609	-0.58074
Cluster-6389.149504	O22752|MLO7_ARATH	2.0735	1.3125	1.4775	1.5446	1.4981	1.1393
Cluster-6389.56730	B3GS44|LRE_ARATH	-0.98285	0.051015	-0.46604	-1.8341	-1.5158	-1.9055
Cluster-6389.83981	Q9SYB5|OST3B_ARATH	0.40507	1.052	0.81374	0.49356	0.53434	0.8982
Cluster-6389.88871	Q9SYB5|OST3B_ARATH	0.7376	0.33835	0.65266	0.54191	0.29356	0.56876
ZC
Cluster-39943.100468	Q9SYB5|OST3B_ARATH	0.79298	0.93583	0.93457	0.3946	0.46021	-0.2348
Cluster-39943.101993	Q9SCZ4|FERON_ARATH	1.4137	1.2033	1.3298	0.20794	-0.3082	0.055202
Cluster-39943.102010	Q9SCZ4|FERON_ARATH	1.274	1.2292	1.0899	0.3149	-0.13278	-0.27392
Cluster-39943.102011	Q9SCZ4|FERON_ARATH	1.739	1.2509	1.413	1.0214	0.58437	0.56728
Cluster-39943.102012	Q9SCZ4|FERON_ARATH	1.6144	0.91524	1.3329	0.22167	-0.23018	0.062586
Cluster-39943.53700	B3GS44|LRE_ARATH	0.26915	0.16372	0.28785	0.20755	0.14914	-0.075622
Cluster-39943.87609	O22752|MLO7_ARATH	-0.2628	-0.73289	-0.15864	-1.5653	-1.7283	-2.018
Cluster-39943.91203	Q9SCZ4|FERON_ARATH	0.81555	0.67899	0.8087	0.051297	-0.019724	-0.21916
Cluster-39943.92403	Q9SCZ4|FERON_ARATH	0.31517	0.47369	0.59869	-0.17555	-0.5395	-0.43225
Cluster-39943.94002	Q9SCZ4|FERON_ARATH	-0.46972	-0.36047	-0.20213	-0.039165	-1.022	-0.26224
Cluster-39943.94003	Q9SCZ4|FERON_ARATH	1.168	1.1805	1.2498	0.11697	-0.22767	-0.29633
Cluster-39943.96103	B3GS44|LRE_ARATH	0.12231	1.4851	0.077094	0.89526	0.14814	-0.074636

## Sheet: S8. double fertilization
Table S8. Selected genes invaolving in double fertilization
Unigene ID	Arabidopsis homolog (SWSS-Prot accs.)	Log2(FoldChange relative to 0HAP)
		8 HAP	10 HAP	18 HAP	24 HAP	48 HAP	72 HAP
ZZ
Cluster-6389.102210	Q38836|AGL11_ARATH	0.21331	0.33809	0.40537	0.31175	-0.076093	-0.016481
Cluster-6389.105641	B3GS44|LRE_ARATH	-0.95595	-0.52889	-1.0543	-1.2051	-0.83056	-1.0803
Cluster-6389.107270	Q9SU24|ORC1B_ARATH	-0.067876	0.039628	0.33953	0.65518	0.66627	0.49705
Cluster-6389.107557	Q38836|AGL11_ARATH	0.33825	0.28525	0.30707	0.17626	0.26893	0.52656
Cluster-6389.108378	B3GS44|LRE_ARATH	-0.71184	0.012253	-0.39762	-0.46402	-0.16132	-0.75695
Cluster-6389.109425	Q9FWA3|6GPD3_ARATH	-0.16346	0.078997	-0.26946	-0.38783	-0.59426	-0.4704
Cluster-6389.118809	Q38836|AGL11_ARATH	0.11873	-0.014024	0.10961	0.33891	0.070722	-0.37462
Cluster-6389.126602	O22768|UNE12_ARATH	0.67616	0.65455	0.79105	0.37538	-0.0098661	0.3513
Cluster-6389.126603	O22768|UNE12_ARATH	-0.2227	-0.34133	0.1089	0.073203	0.19764	0.39509
Cluster-6389.128058	O22768|UNE12_ARATH	0.59145	0.2978	0.48598	0.27967	0.1702	0.30334
Cluster-6389.156722	Q9SJV5|TATC_ARATH	1.6288	1.3526	0.8991	0.8774	0.65916	1.5609
Cluster-6389.42415	Q8RVQ9|HTR12_ARATH	0.28521	0.76124	0.51189	0.64291	0.97647	0.34593
Cluster-6389.56730	B3GS44|LRE_ARATH	-0.98285	0.051015	-0.46604	-1.8341	-1.5158	-1.9055
Cluster-6389.64372	Q38836|AGL11_ARATH	0.17982	0.044567	0.16879	0.19515	0.61026	0.50118
Cluster-6389.66268	P47999|CYSKP_ARATH	-0.053898	-0.096685	-0.43893	-0.49362	-0.31437	-0.1394
Cluster-6389.87649	Q9LU41|ACA9_ARATH	0.16859	0.37463	0.26282	0.030553	-0.24402	0.08452
Cluster-6389.89893	O22263|PDI21_ARATH	-0.40928	-0.93129	-0.90336	-0.57839	-0.6429	-1.0057
Cluster-6389.89894	O22263|PDI21_ARATH	-0.19112	-0.41382	-0.32998	-0.23059	0.15849	-0.19321
Cluster-6389.89896	O22263|PDI21_ARATH	-0.23031	-0.48076	-0.63299	-0.17191	0.15245	-0.12205
Cluster-6389.95353	Q9FWA3|6GPD3_ARATH	-0.45115	-0.79551	-1.0938	-0.50847	-1.3605	-1.1006
ZC
Cluster-39943.101042	Q9SJV5|TATC_ARATH	0.80384	1.0756	0.63643	-0.02794	0.086009	0.28636
Cluster-39943.103190	Q9LU41|ACA9_ARATH	0.21883	0.62596	0.11254	0.29872	-0.18706	0.070091
Cluster-39943.107228	Q9SU24|ORC1B_ARATH	-0.38542	-0.62767	-0.33488	0.98212	0.83241	1.1599
Cluster-39943.113585	Q38836|AGL11_ARATH	0.24586	-0.21807	0.74779	2.128	1.659	1.6995
Cluster-39943.114507	O22263|PDI21_ARATH	0.62382	1.2328	0.73808	0.68735	0.6529	-0.31197
Cluster-39943.118506	Q9FWA3|6GPD3_ARATH	0.44319	0.41864	0.73802	0.54663	0.41996	-0.028029
Cluster-39943.124930	Q9LU41|ACA9_ARATH	-0.59913	-0.67778	-0.754	0.0084224	-0.019381	-0.40163
Cluster-39943.125047	O22768|UNE12_ARATH	-0.48279	-0.41229	-0.43515	0.016187	-0.031693	0.13261
Cluster-39943.26287	Q8RVQ9|HTR12_ARATH	-0.050106	-0.20856	0.044683	0.67073	0.35475	0.21022
Cluster-39943.26291	Q8RVQ9|HTR12_ARATH	-1.7437	-1.8135	-0.85484	1.9432	1.9237	1.9485
Cluster-39943.38132	P47999|CYSKP_ARATH	0.61804	0.57375	0.57509	0.2209	0.18982	0.14038
Cluster-39943.53461	Q43725|CYSKM_ARATH	0.42653	0.5045	0.62676	0.59641	0.7178	0.58905
Cluster-39943.53700	B3GS44|LRE_ARATH	0.26915	0.16372	0.28785	0.20755	0.14914	-0.075622
Cluster-39943.57429	O22768|UNE12_ARATH	-0.46165	-0.27171	-0.42263	-0.91669	-0.94838	-0.50274
Cluster-39943.68807	P47999|CYSKP_ARATH	-0.27931	-0.25643	-0.060231	0.32727	0.46497	0.22325
Cluster-39943.73221	Q9LZM1|ORP3A_ARATH	0.10893	-0.048695	0.30787	0.5435	0.56872	0.29566
Cluster-39943.74986	O22263|PDI21_ARATH	0.65828	0.68445	0.64601	0.97534	1.1401	0.40768
Cluster-39943.80860	Q9FWA3|6GPD3_ARATH	0.93071	1.22	1.0796	0.95559	0.63254	0.46166
Cluster-39943.85437	Q9FWA3|6GPD3_ARATH	1.0662	1.5113	1.0345	0.69311	0.44507	0.13143
Cluster-39943.88975	Q9FWA3|6GPD3_ARATH	1.6181	1.3599	0.3172	0.70426	-0.020572	0.7745
Cluster-39943.96103	B3GS44|LRE_ARATH	0.12231	1.4851	0.077094	0.89526	0.14814	-0.074636
Cluster-39943.97210	Q38836|AGL11_ARATH	-0.41828	-0.56003	-0.20702	-0.61628	-0.84491	-0.58875

## Sheet: S9 some important genes
Table S10. The identified regulators of double fertilization
ZZ
Query id	Length	Hit_id	Hit_acc	Hit_description	PercentIdentity (%)=identity length/aligned length	Log2(Fold change)						transcript profile
						8h	10h	18h	24h	48h	72h
Cluster-6389.117814	3276	Q9XIE6	ALA3_ARATH	Phospholipid-transporting ATPase 3 OS=Arabidopsis thaliana GN=ALA3 PE=1 SV=2	69.8318	-0.96049	-0.66357	-0.67008	-0.75502	-0.92747	-1.1481
Cluster-6389.66612	1199	Q9SLK6	ALA6_ARATH	Phospholipid-transporting ATPase 6 OS=Arabidopsis thaliana GN=ALA6 PE=1 SV=2	73.49	-0.20992	-0.50938	-0.22126	-0.36457	-1.7077	-0.33653
Cluster-6389.95940	2811	Q9LVK9	ALA7_ARATH	Probable phospholipid-transporting ATPase 7 OS=Arabidopsis thaliana GN=ALA7 PE=3 SV=3	68.8136	-0.55715	-0.34568	0.055689	-0.15619	-0.72589	-0.57485
Cluster-6389.104551	2990	Q9SR05	ANX1_ARATH	Receptor-like protein kinase ANXUR1 OS=Arabidopsis thaliana GN=ANX1 PE=2 SV=1	56.2356	-0.5815	-1.1666	-1.4603	-1.7436	-4.3064	-2.9849
Cluster-6389.61957	2258	Q9T020	Y4391_ARATH (BUPS1)	Probable receptor-like protein kinase At4g39110 OS=Arabidopsis thaliana GN=At4g39110 PE=3 SV=1	58.8542	-0.54506	-0.76616	-0.8261	-1.4526	-2.0961	-1.8218
Cluster-6389.154265	1756	Q9M1L7	PRK3_ARATH	Pollen receptor-like kinase 3 OS=Arabidopsis thaliana GN=PRK3 PE=1 SV=1	42.8291	0.022457	-0.18542	-0.30766	-0.38221	-0.38332	-0.27142
Cluster-6389.51129	2478	Q3E991	PRK6_ARATH	Probable pollen receptor-like kinase 6 OS=Arabidopsis thaliana GN=PRK6 PE=2 SV=4	60.274	-0.51906	-1.0593	-2.964	-6.0092	-6.4033	-10
Cluster-6389.93699	1218	Q39023	MPK3_ARATH	Mitogen-activated protein kinase 3 OS=Arabidopsis thaliana GN=MPK3 PE=1 SV=2	75.3425	0.35341	0.18955	0.28878	-0.8761	-0.77307	-0.35526
Cluster-6389.137561	1387	Q39026	MPK6_ARATH	Mitogen-activated protein kinase 6 OS=Arabidopsis thaliana GN=MPK6 PE=1 SV=1	86.6667	0.37212	0.28703	0.20515	-0.045645	0.17355	0.064952
Cluster-6389.105641	919	B3GS44	LRE_ARATH	GPI-anchored protein LORELEI OS=Arabidopsis thaliana GN=LRE PE=2 SV=1	51.4493	-0.95595	-0.52889	-1.0543	-1.2051	-0.83056	-1.0803
Cluster-6389.108378	747	B3GS44	LRE_ARATH	GPI-anchored protein LORELEI OS=Arabidopsis thaliana GN=LRE PE=2 SV=1	48.0315	-0.71184	0.012253	-0.39762	-0.46402	-0.16132	-0.75695
Cluster-6389.56730	888	B3GS44	LRE_ARATH	GPI-anchored protein LORELEI OS=Arabidopsis thaliana GN=LRE PE=2 SV=1	58.2418	-0.98285	0.051015	-0.46604	-1.8341	-1.5158	-1.9055
Cluster-6389.68548	2143	Q9LJ64	PLRX1_ARATH (LRX8)	Pollen-specific leucine-rich repeat extensin-like protein 1 OS=Arabidopsis thaliana GN=PEX1 PE=2 SV=1	59.8404	-0.33935	-1.3629	-5.4038	-Inf	-Inf	-Inf
Cluster-6389.113175	1623	Q9XIB6	PLRX2_ARATH(LRX9)	Pollen-specific leucine-rich repeat extensin-like protein 2 OS=Arabidopsis thaliana GN=PEX2 PE=1 SV=1	50	0.062009	-0.44784	-0.4402	-0.5528	-0.67497	-0.9355
Cluster-6389.149504	2198	O22752	MLO7_ARATH	MLO-like protein 7 OS=Arabidopsis thaliana GN=MLO7 PE=2 SV=3	71.8954	2.0735	1.3125	1.4775	1.5446	1.4981	1.1393
Cluster-6389.101417	3663	Q9SCZ4	FERON_ARATH	Receptor-like protein kinase FERONIA OS=Arabidopsis thaliana GN=FER PE=1 SV=1	63.9447	-0.5558	-0.5512	-0.43249	-1.0274	-1.973	-1.0095
Cluster-6389.105224	3584	Q9SCZ4	FERON_ARATH	Receptor-like protein kinase FERONIA OS=Arabidopsis thaliana GN=FER PE=1 SV=1	65.0195	-0.027646	-0.17616	-0.094467	-0.24075	-1.2096	-0.10034
Cluster-6389.380	615	Q6NME6	RLF19_ARATH	Protein RALF-like 19 OS=Arabidopsis thaliana GN=RALFL19 PE=3 SV=1	61.6667	-0.44305	-1.0797	-Inf	-Inf	-Inf	-Inf
Cluster-6389.116581	670	Q9FHA6	RLF34_ARATH	Protein RALF-like 34 OS=Arabidopsis thaliana GN=RALFL34 PE=2 SV=1	85.3659	1.7406	0.94817	1.0378	1.5538	0.64315	1.6406
Cluster-6389.46743	394	Q8L9P8	RLF33_ARATH	Protein RALF-like 33 OS=Arabidopsis thaliana GN=RALFL33 PE=2 SV=1	65.6716	0.13	0.21	0.53	1.02	0.56	0.34
Cluster-6389.84728	1567	Q8L9P8	RLF33_ARATH	Protein RALF-like 33 OS=Arabidopsis thaliana GN=RALFL33 PE=2 SV=1	69.2308	-0.17	-0.32	0.04	0.69	0.39	0.38
ZC
Query id	Length	Hit_id	Hit_acc	Hit_description	PercentIdentity (%)=identity length/aligned length	Log2(Fold change)
						6h	8h	10h	24h	48h	72h
Cluster-39943.91899	4263	Q9XIE6	ALA3_ARATH	Phospholipid-transporting ATPase 3 OS=Arabidopsis thaliana GN=ALA3 PE=1 SV=2	73.0897	0.060443	0.27184	-0.15015	-0.12421	-0.20029	-0.36407
Cluster-39943.49951	483	Q9SLK6	ALA6_ARATH	Phospholipid-transporting ATPase 6 OS=Arabidopsis thaliana GN=ALA6 PE=1 SV=2	73.3871	2.1229	1.5194	1.0509	1.0544	0.58118	-0.041235
Cluster-39943.81974	3048	Q9LVK9	ALA7_ARATH	Probable phospholipid-transporting ATPase 7 OS=Arabidopsis thaliana GN=ALA7 PE=3 SV=3	71.9832	1.3724	1.1595	1.1632	0.37436	0.17706	-0.1278
Cluster-39943.147126	4026	Q9SR05	ANX1_ARATH	Receptor-like protein kinase ANXUR1 OS=Arabidopsis thaliana GN=ANX1 PE=2 SV=1	56.1201	-0.93658	-0.40803	0.19339	0.50497	0.27108	0.33223
Cluster-39943.46440	1813	Q9T020	Y4391_ARATH (BUPS1)	Probable receptor-like protein kinase At4g39110 OS=Arabidopsis thaliana GN=At4g39110 PE=3 SV=1	58.6806	-0.93765	-0.50184	-0.69798	-0.54338	-1.2264	-0.17944
Cluster-39943.137109	2602	Q9M1L7	PRK3_ARATH	Pollen receptor-like kinase 3 OS=Arabidopsis thaliana GN=PRK3 PE=1 SV=1	52.4845	-0.3922	-0.86734	-0.093436	0.51177	1.2544	0.31966
Cluster-39943.89036	957	Q39023	MPK3_ARATH	Mitogen-activated protein kinase 3 OS=Arabidopsis thaliana GN=MPK3 PE=1 SV=2	77.1523	0.36516	0.94276	0.5848	-0.66467	-1.0122	-0.63364
Cluster-39943.65629	1986	Q39026	MPK6_ARATH	Mitogen-activated protein kinase 6 OS=Arabidopsis thaliana GN=MPK6 PE=1 SV=1	88.7052	-0.16196	-0.024358	0.20807	-0.016461	0.13969	0.14659
Cluster-39943.53700	952	B3GS44	LRE_ARATH	GPI-anchored protein LORELEI OS=Arabidopsis thaliana GN=LRE PE=2 SV=1	51.4706	0.26915	0.16372	0.28785	0.20755	0.14914	-0.075622
Cluster-39943.96103	796	B3GS44	LRE_ARATH	GPI-anchored protein LORELEI OS=Arabidopsis thaliana GN=LRE PE=2 SV=1	50	0.12231	1.4851	0.077094	0.89526	0.14814	-0.074636
Cluster-39943.50154	947	Q9LJ64	PLRX1_ARATH (LRX8)	Pollen-specific leucine-rich repeat extensin-like protein 1 OS=Arabidopsis thaliana GN=PEX1 PE=2 SV=1	50.6024	-0.049275	0.016643	-0.40951	-1.1995	-1.2908	-0.39954
Cluster-39943.87609	2126	O22752	MLO7_ARATH	MLO-like protein 7 OS=Arabidopsis thaliana GN=MLO7 PE=2 SV=3	57.8714	-0.2628	-0.73289	-0.15864	-1.5653	-1.7283	-2.018
Cluster-39943.91203	3636	Q9SCZ4	FERON_ARATH	Receptor-like protein kinase FERONIA OS=Arabidopsis thaliana GN=FER PE=1 SV=1	62.6007	0.81555	0.67899	0.8087	0.051297	-0.019724	-0.21916
Cluster-39943.92403	3403	Q9SCZ4	FERON_ARATH	Receptor-like protein kinase FERONIA OS=Arabidopsis thaliana GN=FER PE=1 SV=1	63.8249	0.31517	0.47369	0.59869	-0.17555	-0.5395	-0.43225
Cluster-39943.94002	3538	Q9SCZ4	FERON_ARATH	Receptor-like protein kinase FERONIA OS=Arabidopsis thaliana GN=FER PE=1 SV=1	63.8249	-0.46972	-0.36047	-0.20213	-0.039165	-1.022	-0.26224
Cluster-39943.94003	3439	Q9SCZ4	FERON_ARATH	Receptor-like protein kinase FERONIA OS=Arabidopsis thaliana GN=FER PE=1 SV=1	63.8249	1.168	1.1805	1.2498	0.11697	-0.22767	-0.29633
Cluster-39943.95307	1087	Q6NME6	RLF19_ARATH	Protein RALF-like 19 OS=Arabidopsis thaliana GN=RALFL19 PE=3 SV=1	62.5	-2.0073	-1.77	-1.324	-2.025	-2.2601	-1.8348
Cluster-39943.96044	2205	Q9FHA6	RLF34_ARATH	Protein RALF-like 34 OS=Arabidopsis thaliana GN=RALFL34 PE=2 SV=1	82.9268	-1.9404	-2.0071	-1.4309	0.066322	0.15086	1.0601
Cluster-39943.143388	559	Q8L9P8	RLF33_ARATH	Protein RALF-like 33 OS=Arabidopsis thaliana GN=RALFL33 PE=2 SV=1	72.1519	0.19	0.55	0.39	-1.17	-1	-0.87
Cluster-39943.63764	1589	Q8L9P8	RLF33_ARATH	Protein RALF-like 33 OS=Arabidopsis thaliana GN=RALFL33 PE=2 SV=1	71.0843	-0.15	1.45	0.77	0.16	0.28	0.09
